# Supplementary material for: The Hypoglycemic Activity of Gracilaria lemaneiformis Polysaccharide Gels Based on IR/IRS-2/PI3k/Akt/Glut4 and Glycometabolism Signaling Pathways in HepG2 Cells
Source: Gels. 2025 May 15;11(5):366. doi: 10.3390/gels11050366 (PMC12110834; doi:10.3390/gels11050366)
Supplement: Supplementary file 1 [file gels-11-00366-s001.zip]

Archive with 1 entries (1 files):
- gels-3587109-supplementary.pdf
